# Supplementary material for: Triglycerides as Biomarker for Predicting Systemic Lupus Erythematosus Related Kidney Injury of Negative Proteinuria
Source: Biomolecules. 2022 Jul 5;12(7):945. doi: 10.3390/biom12070945 (PMC9312825; doi:10.3390/biom12070945)
Supplement: Supplementary file 1 [file biomolecules-12-00945-s001.zip]

Archive with 1 entries (1 files):
- biomolecules-1758890-supplementary.pdf
